# Supplementary material for: Dupilumab in Elderly Patients with Atopic Dermatitis—A Systematic Review and Meta-Analysis
Source: Biomedicines. 2026 Jan 17;14(1):204. doi: 10.3390/biomedicines14010204 (PMC12839263; doi:10.3390/biomedicines14010204)
Supplement: Supplementary file 1 [file biomedicines-14-00204-s001.zip]

Archive with 1 entries (1 files):
- biomedicines-4074621-supplementary.pdf
